# Supplementary material for: Interspecies Diversity of Osmotic Gradient Deformability of Red Blood Cells in Human and Seven Vertebrate Animal Species
Source: Cells. 2022 Apr 15;11(8):1351. doi: 10.3390/cells11081351 (PMC9026962; doi:10.3390/cells11081351)
Supplement: Supplementary file 1 [file cells-11-01351-s001.zip]

Archive with 1 entries (1 files):
- cells-1666113-supplementary.pdf
